# Supplementary material for: Effects of exercise on cognitive performance and ERP (P3, N2) in overweight and obese populations: a systematic review and meta-analysis
Source: BMC Sports Sci Med Rehabil. 2026 Feb 16;18:151. doi: 10.1186/s13102-026-01593-0 (PMC13011643; doi:10.1186/s13102-026-01593-0)
Supplement: Supplementary file 2 — Supplementary Material 2. [file 13102_2026_1593_MOESM2_ESM.xlsx]

## Sheet: RoB Details
Study ID	D1 - 1 Randomization (Y/PY/PN/N/NI)	D1 -2 Allocation concealment (Y/PY/PN/N/NI)	D1 -3 Baseline comparability (Y/PY/PN/N/NI)	D1 Judgment (Low/Some concerns/High)	D1 Notes	D2 - 1 Between-group analysis appropriate (Y/PY/PN/N/NI)	D2 - 2 Exercise intervention sufficiently evaluated/reported (Y/PY/PN/N/NI)	D2 Judgment (Low/Some concerns/High)	D2 Notes	D3 - 1 Missingness acceptable (Y/PY/PN/N/NI)	D3 - 2 Handling appropriate/balanced (Y/PY/PN/N/NI)	D3 Judgment (Low/Some concerns/High)	D3 Notes	D4 - 1 Assessor blinding (Y/PY/PN/N/NI)	D4 - 2 ERP Acquisition/Preprocessing adequate? (Y/N/NI)	D4 - 3 ERP Analysis/ Reporting adequate? (Y/N/NI)	D4 - 4 ERP Adequacy	D4 Judgment (Low/Some concerns/High)	D4 Notes	D5 - 1 Point estimates with variability adequately reported (Y/PY/PN/N/NI)	D5 - 2 Prespec/multiplicity control sufficient (Y/PY/PN/N/NI)	D5 Judgment (Low/Some concerns/High)	D5 Notes	Overall RoB	_D1_num	_D2_num	_D3_num	_D4_num	_D5_num
Bailey 2021	Y	NI	Y	Some concerns	Randomized order via RNG; concealment not described; cross-over start-of-period balance acceptable.	Y	Y	Low	VO2max-based prescription; HR/METs; standardized duration/restrictions; appropriate mixed models.	PY	PY	Some concerns	ERP dependability and malfunction exclusions; low proportion but mechanism/balance not fully documented.	NI	Y	Y	Adequate	Some concerns	128‑ch EGI; 0.1–30 Hz; ICA; average re-ref; collapsed localizer with predefined ROIs/windows; analyst blinding NI.	Y	PY	Some concerns	A priori windows/ROIs; Tukey‑Kramer control; preregistration not explicitly stated.	Some concerns	2	1	2	2	2
Carbine 2024	PY	NI	Y	Some concerns	Pseudo-random group assignment; random/counterbalanced session order; AM/PM groups comparable; concealment NI.	Y	Y	Low	Moderate treadmill 45 min (3.8 mph); HR monitoring; restrictions & accelerometry; factorial RM-ANOVAs.	PY	PY	Some concerns	14 removed during artifact correction; 9 for insufficient trials; some modality-specific missingness; no imputation.	NI	Y	Y	Adequate	Some concerns	EGI 128 ch; 0.1–30 Hz; ICA; interpolation; average re-ref; a priori FC ROIs & windows; dependability ≥0.70; analyst blinding NI.	Y	PY	Some concerns	Nine main analyses declared a priori; OSF repository; means/SD reported; preregistration unclear; no familywise correction.	Some concerns	2	1	2	2	2
Hanlon 2011	PY	NI	Y	Some concerns	Matched design; conditions randomized and counterbalanced; concealment not described; baseline comparable except BMI.	Y	Y	Low	Standardized treadmill 45 min at 3.8 mph; supervised; identical schedules; appropriate mixed model analyses.	PY	PY	Some concerns	Faulty EEG data led to removals; additional missing due to protocol/tech issues; no imputation; complete-case analyses.	NI	PY	PY	Some concerns	Some concerns	EGI 128-ch; amplifier band-pass .10–100 Hz; defined windows (P3 200–300 ms, LPP 400–550 ms). Limited details on reference/ICA/filters/criteria; analyst blinding NI.	Y	PY	Some concerns	Means/SD reported; multiple ANOVAs without familywise correction; no preregistration noted.	Some concerns	2	1	2	2	2
Kuang 2025	Y	NI	Y	Some concerns	Simple randomization to sequence via Excel; concealment not reported; crossover baseline balance acceptable.	Y	Y	Low	HRR-based dosing; HR continuous monitoring; standardized breaks; appropriate GLMM.	PY	PY	Some concerns	Small sample; complete-case; missingness mechanism/balance NI.	N	Y	Y	Adequate	Some concerns	Compumedics 64ch; 500 Hz; DC–70 online; re-ref avg mastoids; P3b 300–600 ms; no assessor blinding.	Y	PY	Some concerns	Registered (NCT04926207); multiplicity handling NI.	Some concerns	2	1	2	2	2
Logan 2020	Y	NI	Y	Some concerns	Independent coin flip; matched NW/OB; concealment not specified.	Y	Y	Low	2h/day, 5d/wk, 9 months; adherence ~80%; staff blinded; appropriate pre‑post models.	PY	PY	Some concerns	Exclusion/matching; complete pre/post required; imputation NI.	Y	Y	Y	Adequate	Low	64ch Neuroscan; avg mastoids; 500Hz; DC–70; 60Hz notch; 30Hz LP; ±75 μV rejection; ICA blinks; blinded assessors.	Y	PY	Some concerns	Registered trials; multiplicity across families not uniformly controlled.	Some concerns	2	1	2	1	2
Lv 2024	PY	NI	Y	Some concerns	Crossover order not fully detailed; ≥72h washout; within-subject comparability.	Y	Y	Low	Detailed dosing; HR/RPE/FS/loads tracked; ANOVA/MANOVA in line with design.	PY	PY	Some concerns	Dropouts in MICT/BWT; no imputation; balance NI.	NI	PY	PY	Some concerns	Some concerns	32ch; Oz reference; high impedance threshold; limited artifact reporting; pre-defined windows.	Y	PN	Some concerns	No preregistration; multiple outcomes; limited familywise control details.	Some concerns	2	1	2	2	2
Sun & Ren 2024	Y	NI	Y	Some concerns	Within-subject order randomized/balanced; concealment NI; ≥3-day washouts.	Y	Y	Low	CMIAE/HIIE dosing by %HRmax; Polar HR; standardized timing; RM-ANOVA.	PY	PY	Some concerns	Pre-test exclusions reported; per-condition missingness NI; no imputation.	NI	Y	PY	Some concerns	Some concerns	64ch; FCz ref, TP9/TP10 re-ref; 1000 Hz; windows prespecified; artifact/ICA NI; blinding NI.	PY	PN	Some concerns	No prereg; multiple endpoints; limited familywise control.	Some concerns	2	1	2	2	2
Tsai 2019	NI	N	Y	High	Observational cross-sectional groups by habitual exercise; no randomization/concealment.	Y	PY	Some concerns	Exposure defined; not an assigned intervention; ANCOVA by VO2max.	Y	Y	Low	Artifact criteria ±100 µV; trial-level removal; participant attrition minimal.	NI	Y	Y	Adequate	Some concerns	Mastoid ref; 0.1–50 Hz; EOG correction; windows defined; assessor blinding NI.	Y	PN	Some concerns	Not registered; multiple biomarker/ERP families; partial correction.	High	3	2	1	2	2
Wang 2024	PY	NI	Y	Some concerns	Counterbalanced session order; randomization not explicit; concealment NI.	Y	Y	Low	Target HR ranges; HR monitored; standardized cadence; RM-ANOVA with Bonferroni.	Y	Y	Low	High retained trial counts; no participant attrition reported.	NI	Y	Y	Adequate	Some concerns	64ch; FCz online; TP9/TP10 re-ref; 0.1–30 Hz; ICA; a priori windows; blinding NI.	Y	PN	Some concerns	No preregistration; multiplicity handling partial.	Some concerns	2	1	1	2	2
Wen 2022	Y	NI	Y	Some concerns	Randomized 16/16; concealment not reported; baseline similar.	Y	Y	Low	12‑wk supervised AE+RE; HRR‑based dosing; attendance tracked; RM‑ANOVA.	PY	PY	Some concerns	CONSORT flow; complete‑case; imputation NI.	NI	Y	Y	Adequate	Some concerns	Stroop ERP P2/N2/P3 windows and ROIs specified; artifact pipeline partial; analyst blinding NI.	Y	PY	Some concerns	Means/SDs provided; prereg NI; multiplicity partially addressed.	Some concerns	2	1	2	2	2
Wen & Tsai 2020	Y	NI	Y	Some concerns	Randomized 16/16; concealment NI; baseline similar.	Y	Y	Low	Acute AE+RE; HRR monitored; standardized recovery before post‑test.	Y	PY	Low	Minimal attrition; trial‑level artifact handling; no major imbalance reported.	NI	Y	Y	Adequate	Some concerns	N2/P3 windows; EOG; filters/epochs specified; analyst blinding NI.	Y	PN	Some concerns	No prereg; multiplicity partially addressed.	Some concerns	2	1	1	2	2
Xie 2020	Y	NI	Y	Some concerns	Counterbalanced order; randomization implied; concealment NI.	Y	Y	Low	HIIE protocol detailed (20‑min within session); HR monitored; within‑subject ANOVA.	Y	Y	Low	Trial‑level exclusion rules; no participant attrition.	NI	Y	Y	Adequate	Some concerns	P3/LPP windows pre‑specified; acquisition/filters adequate; blinding NI.	Y	PN	Some concerns	No prereg; multiplicity handling partial.	Some concerns	2	1	1	2	2
Xie 2024	PY	NI	Y	Some concerns	Counterbalanced; concealment NI.	Y	Y	Low	Appropriate within‑subject analysis; HR monitored per min.	Y	Y	Low	n=15 complete; segment counts reported.	NI	Y	Y	Adequate	Some concerns	Adequate acquisition/processing; blinding NI.	Y	PY	Some concerns	Estimates+SD; Bonferroni; prereg NI.	Some concerns	2	1	1	2	2
Xie 2025	PY	NI	Y	Some concerns	Counterbalanced; concealment NI.	Y	Y	Low	Intensity targets & HR monitoring specified.	Y	Y	Low	All completed; auto ±100 µV; counts tabled.	NI	Y	Y	Adequate	Some concerns	Strong pipeline incl. notch, ICA; blinding NI.	Y	PY	Some concerns	Bonferroni/G–G; prereg NI.	Some concerns	2	1	1	2	2

## Sheet: Instructions
Section	Guidance
Purpose	This sheet summarizes the decision rules used to judge risk of bias (RoB) in the Master (All RCTs) – Final table. It operationalizes the five RoB 2 domains for randomized trials and integrates ERP-specific considerations into Domain 4.
Coding legend	Signaling responses: Y = Yes; PY = Probably yes; PN = Probably no; N = No; NI = No information. Domain judgments: Low / Some concerns / High. Do not compute numeric totals; follow the qualitative rules.
D1. Randomization process	LOW: Random allocation and concealment are adequate AND baseline comparability does not suggest problems. SOME CONCERNS: Key aspects unclear or baseline imbalances not fully explained. HIGH: Evidence of predictable allocation or material baseline imbalance.
D2. Deviations from intended interventions (effect of assignment)	LOW: Appropriate between-group analysis (e.g., ITT) AND exercise intervention sufficiently evaluated/reported per TIDieR/CERT (mode, intensity, duration, frequency, supervision/adherence, fidelity/manipulation checks); no deviations likely due to awareness. SOME CONCERNS: Fidelity/adherence or analysis strategy insufficiently reported, or deviations possible with unclear impact. HIGH: Deviations …
D3. Missing outcome data	LOW: Missingness unlikely to depend on true value OR handled appropriately and balanced across groups. SOME CONCERNS: Proportion/mechanism/handling uncertain. HIGH: Missingness likely related to true value and not appropriately addressed, or imbalance substantial enough to change conclusions.
D4. Measurement of the outcome (ERP integrated)	LOW: Assessors blinded; measurement comparable across groups/periods; ERP Adequacy = Adequate (both Acquisition/Preprocessing and Analysis/Reporting = Y). SOME CONCERNS: ERP Adequacy = Some concerns or blinding incomplete with unclear impact. HIGH: ERP Adequacy = Not adequate (either item = N) with threats to validity (e.g., improper referencing/filtering, residual artifacts, insufficient trials/…
D5. Selection of the reported result	LOW: Prespecified analysis (protocol/registry) or clear a priori specification; multiplicity controlled; point estimates with variability reported. SOME CONCERNS: Multiple eligible analyses/outcomes with unclear prespecification or incomplete reporting. HIGH: Clear selective reporting or data-driven choices inconsistent with protocol/registration.
Overall judgment	If any domain is High → Overall = High; else if any domain is Some concerns → Overall = Some concerns; else (all Low) → Overall = Low. ERP linkage: if ERP Adequacy = Not adequate and threatens core validity, D4 should be High and Overall typically High; if ERP Adequacy = Some concerns, Overall should not be lower than Some concerns unless compelling counter-evidence exists.
Notes on crossover trials	Design-specific details (sequence randomization, counterbalancing, washout, period/carryover effects) are tracked in the study characteristics table. If these compromise comparability, reflect in D1 and/or D4 and consider first‑period‑only sensitivity analyses.
Sources	Primary framework: RoB 2 (Sterne et al., BMJ 2019; Cochrane Handbook/Methods). Exercise-reporting sufficiency: TIDieR (BMJ 2014; EQUATOR) and CERT (Br J Sports Med 2016; EQUATOR). ERP/EEG best practices: Psychophysiology reporting guidelines (Keil et al., 2014) and OHBM COBIDAS‑MEEG (Pernet et al., 2020).
