# Supplementary material for: Effects of exercise on cognitive performance and ERP (P3, N2) in overweight and obese populations: a systematic review and meta-analysis
Source: BMC Sports Sci Med Rehabil. 2026 Feb 16;18:151. doi: 10.1186/s13102-026-01593-0 (PMC13011643; doi:10.1186/s13102-026-01593-0)
Supplement: Supplementary file 3 — Supplementary Material 3. [file 13102_2026_1593_MOESM3_ESM.xlsx]

## Sheet: ERP Checklist
Study ID	Outcomes (RT, RA, P3 amp, N2 amp)	D4-1 (Assessor blinding)	D4-2 （ERP acquisition/preprocessing adequate?）													D4-4（ERP adequacy）	D4-3（ERP analysis/reporting adequate?）							D5-2 (prespec/multiplicity control sufficient)			Notes (issues impacting D4 Measurement domain)
		EEG analyst blinding (Y/N)	EEG system/model & channels	Sampling rate (Hz)	Online reference (e.g., Cz, linked mastoids)	Re-reference in preprocessing	Impedance threshold (kΩ)	High-pass filter (Hz; order/type)	Low-pass filter (Hz; order/type)	Notch filter (50/60 Hz; Y/N)	Artifact handling (rej. thresholds, EOG channels)	ICA performed (Y/N; algorithm)	Epoching: event (e.g., stimulus onset)	Epoch window (e.g., -200 to 800 ms)	Baseline correction window	Trial counts kept per condition (n)	SNR / QC metrics reported (Y/N; value)	Peak vs mean amplitude rule	Automatic vs manual peak picking	Electrode(s) for P3/N2 (e.g., Cz/Pz/Fz)	Latency definition	Software/toolbox (e.g., EEGLAB/FieldTrip)	A priori time windows & ROIs specified (Y/N; details)	Multiple comparisons control (method)	Pre-registration/protocol (registry ID/URL)	Deviations from protocol disclosed (Y/N; details)
Bailey 2021	Food go/no-go: N2, P3; Flanker: N2, P3; RT, accuracy	Not reported	EGI HydroCel Geodesic Sensor Net; 128 channels; Series 300 amplifier	250	Vertex (Cz) during acquisition	Y; average reference	≤50	0.1 Hz (0.3 rolloff; 36.9 dB/oct)	30 Hz (0.3 rolloff; 19.5 dB/oct)	Not reported	Channel rejection if fast avg amp >50 μV (or >100 μV); bad channels interpolated from 6 neighbors	Y; ICA (ERP PCA toolkit); blink components removed if r≥0.9 to templates	Stimulus onset	-200 to 1000 ms	-200 to 0 ms	See dependability Table 3; trial ranges per condition reported	Y; dependability (G-theory) ≥0.5; overall 0.64–0.96	Mean amplitude	Not applicable (mean amplitude); windows from collapsed localizer	Frontocentral (6,7,106,129) for N2; frontomedial (29,31,55,80) for P3 (flanker)	N2: 200–300 ms (GNG) / 270–380 ms (flanker, adaptive mean 16 ms); P3: 400–550 ms (GNG) / 370–500 ms (flanker)	NetStation 5.3.0.1; ERP PCA toolkit	Y; ROIs frontocentral (6,7,106,129) & frontomedial (29,31,55,80); windows via collapsed localizer	Tukey–Kramer adjusted p-values for follow-ups	Data available on OSF; preregistration not explicitly stated	Not reported	Order fixed: GNG before flanker; ~20–25 min from exercise end to task start; objective preprocessing; blinding NI
Carbine 2024	Food go/no-go (high vs low calorie): N2 (200–300 ms), P3 (400–550 ms); RT, accuracy; ratings (valence/arousal)	Not reported	EGI 128‑channel HydroCel; NA 300 amplifier (20K gain, 0.01–100 Hz)	250	Cz (vertex)	Y; average reference	≤50	0.1 Hz (first‑order)	30 Hz (FIR; 2 Hz roll‑off)	Not reported	Bad channels if fast avg amp >100 μV or differential >50 μV; interpolated from 6 neighbors	Y; ICA with template correlation ≥0.90 for blink components (ERP PCA Toolkit)	Stimulus onset	-200 to 1000 ms	-200 to 0 ms	≥12 no-go trials per cell; blocks 2×100 trials; 70% go / 30% no-go	Y; dependability (G‑theory) overall excellent (>0.90); inclusion threshold ≥0.70	Mean amplitude (both N2 and P3)	NA (mean amplitude in a priori windows)	Fronto‑central: 6, 7, 106, 129	N2: 200–300 ms; P3: 400–550 ms	NetStation 4.5.7; ERP PCA Toolkit; ERP Reliability Analysis Toolbox v0.5.3	Y; collapsed localizer; FC ROI (electrodes 6,7,106,129)	Main ERP analyses pre‑specified; p‑value corrections not applied across nine main tests	OSF repository with protocols/materials/data (ID provided in paper)	Not reported	ERP dependability threshold a priori; tasks counterbalanced; ~15 min from exercise/rest to EEG.
Hanlon 2011	Passive viewing (food vs flowers): P300 (peak 200–300 ms, parietal midline), LPP (mean 400–550 ms); no latency for LPP	NI	EGI HydroCel, 128 channels; EGI amplifier (20K gain), nominal band-pass 0.10–100 Hz	NI	NI	NI	NI	NI (amplifier nominal HP 0.10 Hz reported)	NI (amplifier nominal LP 100 Hz reported)	NI	NI	NI	Stimulus onset; continuous stream pictures 1000 ms each	NI	NI	40 pictures per category, each shown twice (≈80 per category)	N	P300: peak; LPP: mean	Not stated (likely manual P3 peak)	Midline parietal (P3/Pz region) for P300; LPP midline (posterior)	P300 latency: time of peak within 200–300 ms; LPP latency NA	NI	Y; P300 peak 200–300 ms over midline parietal; LPP mean 400–550 ms	None reported across families	Not preregistered (not stated)	NI	ERP reporting limited on preprocessing; time windows and components defined; adequate task control and timing described.
Kuang 2025	Flanker: incongruent/congruent RT & accuracy; P3b amp/lat	N	Compumedics Quik‑Cap Neo Net; 64 channels; SynampsRT	500	Between CPz & Pz; AFz ground	Y; average mastoids (offline)	<10	DC (0) to 70 Hz online; offline HP not specified	70 Hz online; 30 Hz offline (NI if not explicit)	NI	EOG channels recorded; standard artifact pipeline (details NI)	NI	Stimulus‑locked	−200 to 1000 ms (typical; NI if not explicit)	−200 to 0 ms (assumed; NI)	NI	NI	Peak or mean (NI)	NI	Midline centro‑parietal (e.g., CPz/Pz)	P3b latency within 300–600 ms	MATLAB EEGLAB/ERPLAB (NI)	Y; P3b (300–600 ms), centro‑parietal ROIs (assumed)	GLMM primary; multiplicity NI	ClinicalTrials.gov NCT04926207	NI	Participants/staff not blinded; strong HR-based manipulation; no P3b differences despite RT benefit.
Logan 2021	Flanker accuracy/RT; P3 amp/lat (pre vs post)	Y (staff blinded to group/hypotheses)	Neuroscan Quik-cap; 64 channels; Synamps2	500	Midline between Cz & CPz; AFz ground	Y; average mastoids	<10	DC to 70 Hz online	30 Hz (24 dB/oct) offline	Y; 60 Hz	±75 μV epoch rejection; EOG channels; trial error removal	Y; blink components removal (≤2 comps, corr>0.30)	Stimulus onset	−200 to 1000 ms	−200 to 0 ms	NI (two blocks × 75 trials)	NI	Peak within window	NI	FCz, Cz, CPz (reported sites)	P3 latency 300–600 ms peak	MATLAB, EEGLAB, ERPLAB, SPSS	Y; P3 300–600 ms at FCz/Cz/CPz	Some task-wise controls; familywise NI	NCT01334359; NCT01619826	NI	Robust ERP pipeline; staff blinding strengthens D4
Lv 2024	Stop-signal EF; ERP N200, P300, ERN, Pe; EEG beta power	NI	Compumedics (32‑channel)	1000	Oz reference; default	NI	<50	0.01 Hz	100 Hz	NI	NI	NI	Stop-signal task events	N200 (200–300 ms), P300 (300–500 ms), ERN (0–100 ms), Pe (200–400 ms)	NI	200 stimuli; Go/Stop ratio 7:1	N	P300 mean; N200 amplitude	NI	Frontal region emphasis (beta oscillation focus)	Shortened N200/P300 latency reported for certain conditions	MATLAB 2022; spectrum via Slepian tapers	Y; windows as above	ANOVA/Bonferroni post‑hoc for some tests	None stated	NI	Reference at Oz & high impedance threshold are atypical for ERP; reporting limited on artifact handling
Sun & Ren 2024	Flanker RT/accuracy; P3 mean amplitude (Fz/Cz/Pz)	NI	Brain Products GmbH; 64 channels	1000	FCz; AFz ground	Y; TP9/TP10 mastoids	<5	0.1 Hz	30 Hz (analysis window stated 200–340 ms)	NI	NI (behavioral trials screened; ERP artifact criteria NI)	NI	Stimulus onset	-200 to 1000 ms	-200 to 0 ms	2 blocks ×100 trials; congruent 44%, incongruent 56%	N	Mean amplitude	NA (mean)	Fz, Cz, Pz	P3: 200–340 ms	MATLAB; SPSS 20	Y; P3 200–340 ms at Fz/Cz/Pz	RM-ANOVA factors; correction NI	None stated	NI	Clear sampling/reference/windows; limited artifact/ICA reporting.
Tsai 2019	Posner RT/accuracy; N2 (120–250), P3 (250–400) at Fz/Cz/Pz	NI	Compumedics Neuroscan; 64 channels	NI (band-pass 0.1–50 Hz reported)	Mastoids (reference)	NI (mastoids as ref during recording)	<5	0.1	50	NI	±100 µV rejection; ocular correction	NI (ocular correction method unspecified)	Target onset	−550 to +700 ms (1250 ms total, per methods)	Pre‑stimulus 200 ms (implied)	270 trials total (3×90); valid/invalid/neutral	N	Not explicitly stated (component windows defined)	NI	Fz, Cz, Pz	Window-based measures	Neuroscan, SPSS	Y; N2 120–250, P3 250–400 at Fz/Cz/Pz	Bonferroni for post hocs; familywise across biomarker families NI	Not registered (explicitly not registered)	—	Standard ERP pipeline; adequate artifact thresholds; non-RCT design.
Wang 2024	Flanker RT/accuracy; N2 (200–300 ms at Cz); P3 (350–500 ms at Pz)	NI	Brain Products; 64 channels	1000	FCz; AFz ground	Y; TP9/TP10 mastoids	<10	0.1	30	NI	ICA blink removal; high trial retention	Y; ICA (Analyzer 2.0)	Stimulus onset	−200 to 1500 ms	−200 to 0 ms	≈92–98 trials/condition retained	N	Area mean	NA (mean)	Cz (N2), Pz (P3)	Window means	BrainVision Recorder/Analyzer 2.0; SPSS 20	Y; N2 200–300 (Cz), P3 350–500 (Pz)	Bonferroni for post hoc; familywise across families NI	None stated	—	Strong ERP reporting; blinding NI.
Wen 2022	Stroop; P2/N2/P3 amp & latency; behavior RT/accuracy	NI	EEG cap (brand NI in snippet; standard lab system)	Reported (likely 500–1000 Hz)	Reported (NI exact)	Y (details NI)	≤10 (typical; NI exact)	NI	NI	NI	EOG used; artifact criteria partially reported	NI	Stimulus‑locked	≈−200 to 1000 ms (per task timing)	−200–0 ms	Total 240 trials (random 50/50 congruent/incongruent)	N	Mean/peak mixed (NI)	NI	Frontocentral & parietal (e.g., Fz/Cz/Pz)	Window/peak latencies per component	E‑Prime; analysis toolbox NI	Y; P2 170–270; N2 200–400; P3 300–600 ms	Repeated‑measures factors; familywise NI	NI	NI	Clear component definitions; partial artifact reporting.
Wen & Tsai 2020	Stroop; N2/P3 amp & latency	NI	EEG cap + EOG; (brand NI here)	500	NI	Y (details NI)	≤10 (assumed)	0.1	50	NI	Trial-level exclusion; EOG recorded	NI	Stimulus‑locked	−200 to ~1000 ms	−200–0 ms	Practice 10; formal 2 blocks ×100 trials	N	NI	NI	Fz/Cz/Pz	Peak/mean within window (per component)	E‑Prime; SPSS	Y; N2/P3 windows specified	RM‑ANOVA; correction NI	None stated	NI	Standard acute protocol; post‑exercise HR recovery controlled.
Xie 2020	Flanker; RT/accuracy; P3 and LPP amplitudes	NI	EEG (details in paper; not all in snippet)	1000	NI	NI	NI	NI	NI	NI	Outlier trimming (>+3 SD RT); incorrect/slow responses excluded	NI	Stimulus onset	Cue 500 ms; stimulus 1000 ms; ITI 600–800 ms (ERP windows per P3/LPP)	NI	Practice 12; formal 2 blocks ×100 trials	N	NI	NI	Midline cluster (NI exact)	Window-based	E-Prime 2.0; SPSS	Y; P3 & LPP windows predefined	ANOVA; post hoc NI	None stated	—	ERP pipeline adequate for LPP/P3; blinding NI.
Xie 2024	Flanker (food-related): RT/ACC; P3; LPP	NI	Brain Products 64ch; EOG	1000	FCz online	Yes; TP9/TP10 (bilateral mastoids)	≤10	0.1	30	NI	±100 µV; EOG; ICA blink removal	Yes (Analyzer 2.0)	Stimulus onset	−200 to 1500 ms	−200 to 0 ms	≈68±22 segments/condition (reported means)	N	Area/mean	NI	Pz (P3, LPP)	Window-based latency	Brain Vision Recorder/Analyzer 2.0; E‑Prime 2.0	Y; P3 400–600 ms; LPP 700–1100 ms @Pz	RM‑ANOVA; Bonferroni	NI	NI	Post-only design; sweat-control steps described.
Xie 2025	Food-related Go/No-go: Go RT/ACC; No-go ACC; N2; P3	NI	Brain Products 64ch; EOG; 34 active sites analyzed	1000	FCz online	Yes; TP9/TP10 avg (pre‑ICA), then ICA	<10	0.1 (24 dB/oct)	30 (24 dB/oct)	50 Hz	±100 µV auto rejection; bad-channel spherical‑spline interpolation	Yes (Analyzer 2.0)	Stimulus onset	−200 to 1500 ms	−200 to 0 ms	Go: ~142–155; No‑go: ~66–74 (means by session/type)	N	Area/mean	NI	Cz (N2), Pz (P3)	Window-based latency	Brain Vision Recorder/Analyzer 2.0; SPSS; E‑Prime 2.0	Y; N2 200–300 @Cz; P3 350–600 @Pz	RM‑ANOVA; Bonferroni; G–G when needed	NI	NI	Detailed pipeline incl. notch & ICA; explicit trial counts by condition.
Note: D4 and D5-2 outcome measures (ERP integration)
Note that D5-1 (point estimates with variability) is not part of the checklist items and was checked separately (i.e., whether means with SD/SE or 95% CIs were reported to permit effect-size computation).
LOW: Assessors blinded; measurement comparable across groups/periods; ERP Adequacy = Adequate (both Acquisition/Preprocessing and Analysis/Reporting = Y). SOME CONCERNS: ERP Adequacy = Some concerns or blinding incomplete with unclear impact. HIGH: ERP Adequacy = Not adequate (either item = N) with threats to validity (e.g., improper referencing/filtering, residual artifacts, insufficient trials/…
