# Supplementary material for: Effects of exercise on cognitive performance and ERP (P3, N2) in overweight and obese populations: a systematic review and meta-analysis
Source: BMC Sports Sci Med Rehabil. 2026 Feb 16;18:151. doi: 10.1186/s13102-026-01593-0 (PMC13011643; doi:10.1186/s13102-026-01593-0)
Supplement: Supplementary file 5 — Supplementary Material 5. [file 13102_2026_1593_MOESM5_ESM.xlsx]

## Sheet: Sheet1
Table Sx. Sensitivity of pooled effects to the assumed within-person correlation (r = 0.3, 0.5 , 0.7) for RT, RA, P3 amplitude, and N2 amplitude (random-effects model).
RT	r	Z	p	I²	ES	95%CI
	0.3	2.84	0.004	0.737	-0.275	[−0.464, −0.087]
	0.5	2.96	0.003	0.766	−0.303	[−0.504, −0.103]
	0.7	3.11	0.002	0.803	-0.348	[−0.568, −0.129]
RA	r	Z	p	I²	ES	95%CI
	0.3	1.86	0.063	0.718	0.172	[-0.009, 0.354]
	0.5	1.9	0.058	0.762	0.191	[-0.006, 0.387]
	0.7	1.93	0.053	0.816	0.22	[-0.003, 0.443]
P3	r	Z	p	I²	ES	95%CI
	0.3	3.33	0.001	0.919	0.58	[0.239, 0.992]
	0.5	3.39	0.001	0.921	0.602	[0.254, 0.949]
	0.7	3.47	0.001	0.924	0.632	[0.274, 0.989]
N2	r	Z	p	I²	ES	95%CI
	0.3	2.1	0.036	0.729	-0.219	[-0.424, -0.014]
	0.5	2.24	0.025	0.784	-0.262	[-0.492, -0.032]
	0.7	2.43	0.015	0.841	-0.335	[-0.605, -0.065]
