# Supplementary material for: Effects of exercise on cognitive performance and ERP (P3, N2) in overweight and obese populations: a systematic review and meta-analysis
Source: BMC Sports Sci Med Rehabil. 2026 Feb 16;18:151. doi: 10.1186/s13102-026-01593-0 (PMC13011643; doi:10.1186/s13102-026-01593-0)
Supplement: Supplementary file 6 — Supplementary Material 6. [file 13102_2026_1593_MOESM6_ESM.xlsx]

## Sheet: Sheet1
The Summary-of-Findings table
Outcome	No. of studies (n)	Pooled effect (g, 95% CI)	Heterogeneity (I²)	GRADE certainty	Reasons for rating down (footnote)
RT	k=12, n=781	g= −0.303 [−0.504, −0.103]	I² = 76.6%	☐ High R Moderate ☐ Low ☐ Very low	a, b
RA	k=12, n=775	g= 0.191 [-0.006, 0.387]	I² = 76.2%	☐ High ☐ Moderate R Low ☐ Very low	a, b, c
P3 amplitude	k=13, n=836	g= 0.602 [0.254, 0.949]	I² = 92.1%	☐ High R Moderate ☐ Low ☐ Very low	a, b
N2 amplitude	k=6, n=443	g= -0.262 [-0.492, -0.032]	I² = 78.4%	☐ High ☐ Moderate R Low ☐ Very low	a, b, c
Footnote:
a. Risk of bias: majority of studies ‘Some concerns’ on RoB-2; ERP measurement/reporting (D4/D5) frequently unclear; few isolated ‘High’ ratings.
b. Inconsistency: substantial heterogeneity (I² ≈ 70–90%) with only partial explanation by subgroup/meta-regression; residual τ² remained non-trivial.
c. Imprecision: 95% CI includes the null and optimal information size not met (small k, limited total N); direction robust but magnitude uncertain.
