# Supplementary material for: Effects of exercise on cognitive performance and ERP (P3, N2) in overweight and obese populations: a systematic review and meta-analysis
Source: BMC Sports Sci Med Rehabil. 2026 Feb 16;18:151. doi: 10.1186/s13102-026-01593-0 (PMC13011643; doi:10.1186/s13102-026-01593-0)
Supplement: Supplementary file 7 — Supplementary Material 7. [file 13102_2026_1593_MOESM7_ESM.xlsx]

## Sheet: RT
Summary of overall and moderator analyses on RT.
	Z/F, p, I²	#ES	ES and CI	Meta-regression
Overall Effect	Z=2.96**, p= .003, I²=76.6%	12	−0.303** [−0.504, −0.103]
BMI	F(1, 10)=0.00004, p=0.987, I²=78.46%			I²	z	p	b	se	t	p	Comparison group
Overweight		6	−0.333** [−0.568, −0.097]	I²=78.6%	z= 2.77	p = 0.006	0.007	0.415	0.02	0.987	1-2
Obesity		6	−0.336 [−0.765, 0.093]	I²=78.3%	z= 1.53	p = 0.125
Gender	F(1, 10)=2.62, p=0.135, I²=72.26%
Male only		6	-0.716** [−1.246, -0.185]	I²=84.8%	z= 2.64	p = 0.008	-0.537	0.33	-1.62	0.135	1-2
Both		6	-0.178*** [−0.265, -0.091]	I²=0%	z= 4.01	p = 0.000
Age	F(1, 10)=0.18, p=0.686, I²=78.46%
≤18		1	-0.095 [−0.483, 0.293]	NA (k=1)	z= 0.48	p = 0.630	-0.3	0.721	-0.42	0.686	2-1
19-35		11	-0.327** [−0.543, -0.111]	I²=78.5%	z= 2.97	p = 0.003
Experimental Design	F(3, 8)=0.40, p=0.757, I²=76.01%
Within, Post, Rand.		8	-0.207 [−0.417, 0.002]	I²=71.3%	z= 1.94	p = 0.052	-0.125	0.577	-0.22	0.833	2-1
Within, Pre-Post, Rand.		2	-0.432 [−1.229, 0.365]	I²=88.8%	z= 1.06	p = 0.288	0.212	0.775	0.27	0.792	3-1
Between, Pre-Post, Rand.		1	-0.095 [−0.483, 0.293]	NA (k=1)	z= 0.48	p = 0.630	-0.881	0.864	-1.02	0.338	4-1
Between, Post, Rand.		1	-1.188** [−1.899, -0.476]	NA (k=1)	z= 3.27	p = 0.001	-1.092	1.098	-0.99	0.349	4-3
Task Paradigm	F(2, 9)=3.60, p=0.071, I²=65.56%
Go/nogo		3	-0.194** [−0.317, -0.071]	I²=0%	z= 3.09	p = 0.002	0.014	0.144	0.1	0.923	1-2
Flanker		7	-0.246 [−0.546, 0.053]	I²=74.3%	z= 1.61	p = 0.106	-0.691	0.272	-2.54	0.032	3-1
Others		2	-0.885*** [−1.173, -0.597]	I²=0%	z= 6.02	p = 0.000	-0.705	0.268	-2.63	0.027	3-2
intervention type	F(1, 10)=0.19, p=0.673, I²=78.56%
Acute		10	-0.271* [−0.482, -0.061]	I²=77.3%	z= 2.52	p = 0.012	-0.242	0.558	-0.43	0.673	2-1
Training		2	-0.599 [−1.666, 0.468]	I²=85.7%	z= 1.10	p = 0.271
Exercise Mode	F(3, 8)=0.67, p=0.595, I²=74.62%
Aerobic		6	-0.182*** [−0.269, -0.095]	I²=0%	z= 4.09	p = 0.000	-0.719	0.747	-0.96	0.364	2-1
Resistance		1	-0.825*** [−1.140, -0.510]	NA (k=1)	z= 5.14	p = 0.000	-0.601	0.534	-1.12	0.294	3-1
HIIE		3	-0.877 [−2.073, 0.319]	I²=90.8%	z= 1.44	p = 0.151	-0.471	0.598	-0.79	0.453	4-1
Combined		2	-0.599 [−1.666, 0.468]	I²=85.7%	z= 1.10	p = 0.271	-0.129	0.694	-0.19	0.857	3-4
Exercise Intensity	F(1, 10)=0.61, p=0.453, I²=77.85%
Moderate		6	-0.162 [−0.418, 0.094]	I²=48.5%	z= 1.24	p = 0.214	-0.309	0.395	-0.78	0.453	2-1
High		6	-0.434** [−0.734, -0.133]	I²=85.9%	z= 2.82	p = 0.005
Exercise Duration	F(3, 8)=0.26, p=0.855, I²=81.34%
＜30 min		3	-0.313 [−0.893, 0.266]	I²=83.4%	z= 1.06	p = 0.290	-0.302	0.623	-0.48	0.641	2-1
30-39 min		4	-0.610 [−1.348, 0.128]	I²=86.3%	z= 1.62	p = 0.105	0.178	0.64	0.28	0.788	3-1
40-60 min		3	-0.195*** [−0.288, -0.102]	I²=0%	z= 4.12	p = 0.000	-0.29	0.743	-0.39	0.706	4-1
Long-term		2	-0.599 [−1.666, 0.468]	I²=85.7%	z= 1.10	p = 0.271	-0.48	0.613	-0.78	0.456	2-3
Timing Before ERP Assessment	F(2, 7)=0.04, p=0.957, I²=78.77%
≤15 min		6	-0.324 [−0.771, 0.124]	I²=79.0%	z= 1.42	p = 0.156	0.18	0.671	0.27	0.796	2-1
15–30 min		2	-0.211*** [−0.307, -0.115]	I²=0%	z= 4.32	p = 0.000	-0.037	0.688	-0.05	0.959	3-1
NI		2	-0.432 [−1.229, 0.365]	I²=88.8%	z= 1.06	p = 0.288	-0.217	0.819	-0.26	0.799	3-2
Control Activity	F(2, 9)=0.73, p=0.507, I²=77.26%
Baseline/assessment-only		7	-0.595* [−1.054, -0.137]	I²=84.0%	z= 2.55	p = 0.011	0.461	0.464	0.99	0.346	2-1
Passive cognitive engagement		3	-0.195*** [−0.288, -0.102]	I²=0%	z= 4.12	p = 0.000	0.531	0.56	0.95	0.368	3-1
Cognitive engagement		2	-0.054 [−0.375, 0.266]	I²=0%	z= 0.33	p = 0.740	0.069	0.617	0.11	0.913	3-2
Note: *p < .05; **p < .01; ***p< .001.

## Sheet: RA
Summary of overall and moderator analyses on RA.
	Z/F, p, I²	#ES	ES and CI	Meta-regression
Overall Effect	Z=1.90, p=0.058, I²=76.2%	12	0.191 [-0.006, 0.387]
BMI	F(1, 10)=0.00, p=0.997, I²=78.36%			I²	z	p	b	se	t	p	Comparison group
Overweight		5	0.203 [-0.078, 0.484]	I²=86.2%	z= 1.42	p = 0.157	0.001	0.276	0	0.997	1-2
Obesity		7	0.194 [-0.123, 0.512]	I²=65.1%	z= 1.20	p = 0.230
Gender	F(2, 9)=4.00, p=0.057, I²=67.76%
Male only		4	0.225 [-0.331, 0.781]	I²=85.7%	z= 0.79	p = 0.428	0.756	0.374	2.02	0.074	2-1
Female only		2	1.009*** [0.499, 1.520]	I²=0%	z= 3.87	p = 0.000	-0.237	0.224	-1.06	0.316	3-1
Both		6	0.048 [-0.071, 0.167]	I²=27.2%	z= 0.79	p = 0.430	0.993	0.355	2.72	0.021	2-3
Age	F(1, 10)=0.64, p=0.442, I²=77.44%
≤18		1	-0.138 [-0.523, 0.247]	NA (k=1)	z= 0.70	p = 0.482	0.376	0.469	0.8	0.442	2-1
19-35		11	0.223* [0.014, 0.432]	I²=77.4%	z= 2.09	p = 0.037
Experimental Design	F(2, 9)=2.05, p=0.185 I²=69.91%
Within, Post, Rand.		7	0.044 [-0.085, 0.173]	I²=32.9%	z= 0.67	p = 0.500	0.512	0.317	1.62	0.14	2-1
Within, Pre-Post, Rand.		2	0.511 [-0.276, 1.297]	I²=88.3%	z= 1.27	p = 0.203	0.476	0.306	1.56	0.154	3-1
Between, Pre-Post, Rand.		3	0.583 [-0.284, 1.450]	I²=83.9%	z= 1.32	p = 0.187	0.036	0.387	0.09	0.928	3-2
Task Paradigm	F(3, 8)=10.06, p=0.004, I²=18.28%
Go/nogo		3	-0.003 [-0.281, 0.276]	I²=56.8%	z= 0.02	p = 0.986	0.034	0.119	0.29	0.781	2-1
Flanker		6	0.075 [-0.040, 0.190]	I²=1.5%	z= 1.28	p = 0.201	0.993	0.284	3.49	0.008	3-1
Stroop		2	1.009*** [0.499, 1.520]	I²=0%	z= 3.87	p = 0.000	0.883	0.207	4.26	0.003	4-1
Others		1	0.899*** [0.576, 1.222]	NA (k=1)	z= 5.46	p = 0.000	0.959	0.28	3.42	0.009	3-2
intervention type	F(1, 10)=0.19, p=0.672, I²=78.39%
Acute		10	0.176 [-0.029, 0.378]	I²=76.2%	z= 1.68	p = 0.094	0.168	0.386	0.44	0.672	1-2
Training		2	0.075 [-0.433, 1.629]	I²=88.2%	z= 0.71	p = 0.478
Exercise Mode	F(3, 8)=2.35, p=0.148, I²=62.27%
Aerobic		6	0.065 [-0.039, 0.169]	I²=14.3%	z= 1.23	p = 0.220	0.866	0.373	2.32	0.049	2-1
Resistance		1	0.899*** [0.576, 1.222]	NA (k=1)	z= 5.46	p = 0.000	-0.037	0.318	-0.12	0.911	3-1
HIIE		2	-0.003 [-0.607, 0.602]	I²=76.2%	z= 0.01	p = 0.993	0.427	0.289	1.48	0.178	4-1
Combined		3	0.583 [-0.284, 1.450]	I²=83.9%	z= 1.32	p = 0.187	0.902	0.447	2.02	0.078	2-3
Exercise Intensity	F(1, 10)=0.01, p=0.914, I²=78.17%
Moderate		7	0.183 [-0.143, 0.509]	I²=69.0%	z= 1.10	p = 0.272	0.031	0.276	0.11	0.914	2-1
High		5	0.224 [-0.053, 0.501]	I²=84.9%	z= 1.58	p = 0.113
Exercise Duration	F(3, 8)=0.65, p=0.606, I²=74.77%
＜30 min		3	0.454 [-0.072, 0.981]	I²=79.2%	z= 1.69	p = 0.091	-0.288	0.371	-0.78	0.46	2-1
30-39 min		4	0.162 [-0.273, 0.598]	I²=65.7%	z= 0.73	p = 0.465	-0.493	0.372	-1.33	0.222	3-1
40-60 min		3	0.032 [-0.133, 0.197]	I²=59.1%	z= 0.38	p = 0.707	-0.107	0.453	-0.24	0.818	4-1
Long-term		2	0.433 [-0.763, 1.629]	I²=88.2%	z= 0.71	p = 0.478	0.385	0.44	0.88	0.407	4-3
Timing Before ERP Assessment	F(2, 7)=1.58, p=0.271, I²=67.22%
≤15 min		5	-0.034 [-0.304, 0.236]	I²=43.1%	z= 0.25	p = 0.804	0.271	0.276	0.98	0.36	2-1
15–30 min		3	0.147 [-0.050, 0.343]	I²=65.5%	z= 1.46	p = 0.144	0.56	0.322	1.74	0.125	3-1
NI		2	0.511 [-0.276, 1.297]	I²=88.3%	z= 1.27	p = 0.203	-0.289	0.34	-0.85	0.422	2-3
Control Activity	F(2, 9)=2.06, p=0.183, I²=72.46%
Baseline/assessment-only		7	0.437* [0.062, 0.811]	I²=77.2%	z= 2.28	p = 0.022	-0.455	0.266	-1.71	0.121	2-1
Passive cognitive engagement		3	0.032 [-0.133, 0.197]	I²=59.1%	z= 0.38	p = 0.707	-0.522	0.338	-1.55	0.157	3-1
Cognitive engagement		2	-0.088 [-0.482, 0.306]	I²=31.6%	z= 0.44	p = 0.661	0.067	0.364	0.18	0.859	3-2
Note: *p < .05; **p < .01; ***p< .001.

## Sheet: P3
Summary of overall and moderator analyses on P3 amplitude.
	Z/F, p, I²	#ES	ES and CI	Meta-regression
Overall Effect	Z=3.39**, p=0.001, I²=92.1%	13	0.602** [0.254, 0.949]
BMI	F(1, 11)=0.14, p=0.718, I²=92.02%			I²	z	p	b	se	t	p	Comparison group
Overweight		6	0.478* [0.007, 0.949]	I²=94.2%	z= 1.99	p = 0.047	0.208	0.561	0.37	0.718	2-1
Obesity		7	0.721* [0.147, 1.296]	I²=88.5%	z= 2.46	p = 0.014
Gender	F(2, 10)=0.40, p=0.680, I²=92.80%
Male only		5	0.796 [-0.136, 1.727]	I²=93.7%	z= 1.67	p = 0.094	0.137	0.762	0.18	0.861	2-1
Female only		3	0.938 [-0.361, 2.238]	I²=90.7%	z= 1.42	p = 0.157	-0.459	0.643	-0.71	0.492	3-1
Both		5	0.312 [-0.085, 0.709]	I²=92.5%	z= 1.54	p = 0.124	0.596	0.756	0.79	0.449	2-3
Age	F(1, 11)=1.44, p=0.255, I²=89.95%
≤18		1	1.725*** [1.270, 2.180]	NA (k=1)	z= 7.43	p = 0.000	-1.182	0.984	-1.2	0.255	2-1
19-35		12	0.486** [0.166, 0.807]	I²=89.9%	z= 2.97	p = 0.003
Experimental Design	F(3, 9)=4.45, p=0.035, I²=85.61%
Within, Post, Rand.		7	0.072 [-0.045, 0.190]	I²=21.7%	z= 1.21	p = 0.228	1.401	0.564	2.48	0.035	2-1
Within, Pre-Post, Rand.		2	1.502 [-1.345, 4.349]	I²=98.2%	z= 1.03	p = 0.301	1.595	0.5	3.19	0.011	3-1
Between, Pre-Post, Rand.		3	1.655*** [1.301, 2.009]	I²=0%	z= 9.17	p = 0.000	0.648	0.783	0.83	0.43	4-1
Between, Post, Rand.		1	0.672 [-0.001, 1.344]	NA (k=1)	z= 1.94	p = 0.050	0.948	0.855	1.11	0.296	3-4
Task Paradigm	F(3, 9)=1.48, p=0.285, I²=92.07%
Go/nogo		3	0.026 [-0.270, 0.322]	I²=61.6%	z= 0.17	p = 0.862	0.437	0.656	0.67	0.522	2-1
Flanker		5	0.424 [-0.131, 0.979]	I²=91.6%	z= 1.50	p = 0.134	1.563	0.858	1.82	0.102	3-1
Stroop		2	1.548*** [0.985, 2.112]	I²=0%	z= 5.38	p = 0.000	1.13	0.745	1.52	0.164	4-1
Others		3	1.138 [-0.745, 3.022]	I²=96.7%	z= 1.18	p = 0.236	1.126	0.795	1.42	0.19	3-2
intervention type	F(1, 11)=1.69, p=0.220, I²=89.45%
Acute		10	0.399* [0.062, 0.737]	I²=90.8%	z= 2.32	p = 0.020	0.82	0.631	1.3	0.22	2-1
Training		3	1.293*** [0.643, 1.944]	I²=69.1%	z= 3.90	p = 0.000
Exercise Mode	F(3, 9)=30.90, p=0.000, I²=38.59%
Aerobic		7	0.071 [-0.046, 0.187]	I²=21.9%	z= 1.19	p = 0.233	2.906	0.392	7.41	0	2-1
Resistance		1	2.964*** [2.324, 3.605]	NA (k=1)	z= 9.07	p = 0.000	0.024	0.309	0.08	0.941	3-1
HIIE		1	0.082 [-0.397, 0.562]	NA (k=1)	z= 0.34	p = 0.737	1.371	0.206	6.64	0	4-1
Combined		4	1.389*** [0.883, 1.895]	I²=57.0%	z= 5.38	p = 0.000	2.882	0.487	5.92	0	2-3
Exercise Intensity	F(1, 11)=0.11, p=0.748, I²=92.56%
Moderate		9	0.562* [0.051, 1.073]	I²=88.9%	z= 2.16	p = 0.031	0.199	0.602	0.33	0.748	2-1
High		4	0.707* [0.121, 1.294]	I²=96.0%	z= 2.36	p = 0.018
Exercise Duration	F(3, 9)=2.12, p=0.168, I²=88.90%
＜30 min		2	1.502 [-1.345, 4.349]	I²=98.2%	z= 1.03	p = 0.301	-0.96	0.746	-1.29	0.23	2-1
30-39 min		4	0.444 [-0.101, 0.990]	I²=77.2%	z= 1.60	p = 0.111	-1.516	0.736	-2.06	0.07	3-1
40-60 min		4	0.022 [-0.156, 0.200]	I²=57.9%	z= 0.24	p = 0.807	-0.177	0.792	-0.22	0.828	4-1
Long-term		3	1.293*** [0.643, 1.944]	I²=69.1%	z= 3.90	p = 0.000	1.339	0.655	2.04	0.071	4-3
Timing Before ERP Assessment	F(3, 6)=1.09, p=0.423, I²=91.92%
≤15 min		4	0.013 [-0.236, 0.262]	I²=21.7%	z= 0.10	p = 0.920	0.561	0.757	0.74	0.487	2-1
15–30 min		3	0.331 [-0.024, 0.686]	I²=87.5%	z= 1.83	p = 0.068	-0.231	0.112	-0.21	0.843	3-1
≥31 min		1	0.201 [-0.685, 0.283]	NA (k=1)	z= 0.81	p = 0.416	1.439	0.865	1.66	0.147	4-1
NI		2	1.502 [-1.345, 4.349]	I²=98.2%	z= 1.03	p = 0.301	1.67	1.223	1.37	0.221	4-3
Control Activity	F(2, 10)=2.14, p=0.169, I²=90.41%
Baseline/assessment-only		8	1.058 [0.321, 1.796]	I²=92.9%	z= 2.81	p = 0.005	-1.072	0.589	-1.82	0.099	2-1
Passive cognitive engagement		3	0.048 [-0.140, 0.237]	I²=65.3%	z= 0.50	p = 0.614	-0.98	0.699	-1.4	0.191	3-1
Cognitive engagement		2	0.070 [-0.251, 0.390]	I²=0%	z= 0.43	p = 0.670	-0.092	0.795	-0.12	0.91	3-2
Note: *p < .05; **p < .01; ***p< .001.

## Sheet: N2
Summary of overall and moderator analyses on N2 amplitude.
	Z/F, p, I²	#ES	ES and CI	Meta-regression
Overall Effect	Z=2.24*, p=0.025, I²=78.4%	6	-0.262* [-0.492, -0.032]
BMI	F(1, 4)=0.57, p=0.494, I²=80.87%			I²	z	p	b	se	t	p	Comparison group
Overweight		4	-0.173 [-0.349, 0.004]	I²=65.2%	z= 1.92	p = 0.055	-0.325	0.433	-0.75	0.494	2-1
Obesity		2	-0.596 [-1.930, 0.738]	I²=91.9%	z= 0.88	p = 0.381
Gender	F(1, 4)=0.91, p=0.395, I²=73.69%
Male only		3	-0.515 [-1.137, 0.106]	I²=83.8%	z= 1.62	p = 0.104	0.352	0.369	0.95	0.395	2-1
Both		3	-0.081 [-0.206, 0.044]	I²=30.4%	z= 1.27	p = 0.204
Experimental Design	F(1, 4)=0.08, p=0.793, I²=77.81%
Within, Post, Rand.		5	-0.221 [-0.469, 0.028]	I²=77.8%	z= 1.74	p = 0.082	-0.152	0.543	-0.28	0.793	2-1
Within, Pre-Post, Rand.		1	-0.437** [-0.720, -0.153]	NA (k=1)	z= 3.02	p = 0.003
Task Paradigm	F(2, 3)=0.52, p=0.640, I²=83.29%
Go/nogo		3	-0.494 [-1.116, 0.128]	I²=88.6%	z= 1.56	p = 0.120	0.462	0.469	0.99	0.397	2-1
Flanker		2	-0.078 [-0.213, 0.058]	I²=0%	z= 1.13	p = 0.260	0.046	0.585	0.08	0.943	3-1
Others		1	-0.437** [-0.720, -0.153]	NA (k=1)	z= 3.02	p = 0.003	0.416	0.615	0.68	0.547	2-3
Exercise Mode	F(1, 4)=0.08, p=0.793, I²=77.81%
Aerobic		5	-0.221 [-0.469, 0.028]	I²=77.8%	z= 1.74	p = 0.082	-0.152	0.543	-0.28	0.793	2-1
Resistance		1	-0.437** [-0.720, -0.153]	NA (k=1)	z= 3.02	p = 0.003
Exercise Intensity	F(1, 4)=0.62, p=0.475, I²=79.17%
Moderate		3	-0.499 [-1.185, 0.187]	I²=83.7%	z= 1.43	p = 0.154	0.305	0.387	0.79	0.475	2-1
High		3	-0.142 [-0.330, 0.046]	I²=71.0%	z= 1.48	p = 0.139
Exercise Duration	F(2, 3)=0.36, p=0.726, I²=80.22%
＜30 min		1	-0.437** [-0.720, -0.153]	NA (k=1)	z= 3.02	p = 0.003	-0.12	0.664	-0.18	0.868	2-1
30-39 min		2	-0.596 [-1.930, 0.738]	I²=91.9%	z= 0.88	p = 0.381	0.288	0.603	0.48	0.665	3-1
40-60 min		3	-0.081 [-0.206, 0.044]	I²=30.4%	z= 1.27	p = 0.204	-0.409	0.507	-0.81	0.479	2-3
Timing Before ERP Assessment	F(2, 3)=0.46, p=0.668, I²=76.76%
≤15 min		3	-0.499 [-1.185, 0.187]	I²=83.7%	z= 1.43	p = 0.154	0.433	0.468	0.93	0.423	2-1
15–30 min		2	-0.052 [-0.151, 0.147]	I²=0%	z= 1.03	p = 0.301	0.05	0.597	0.08	0.938	3-1
NI		1	-0.437** [-0.720, -0.153]	NA (k=1)	z= 3.02	p = 0.003	0.383	0.611	0.63	0.575	2-3
Control Activity	F(1, 4)=0.91, p=0.395, I²=73.69%
Baseline/assessment-only		3	-0.515 [-1.137, 0.106]	I²=83.8%	z= 1.62	p = 0.104	0.352	0.369	0.95	0.395	2-1
Passive cognitive engagement		3	-0.081 [-0.206, 0.044]	I²=30.4%	z= 1.27	p = 0.204
Note: *p < .05; **p < .01; ***p< .001.
